# Supplementary material for: Ultra-Sensitive Aptamer-Based Diagnostic Systems for Rapid Detection of All SARS-CoV-2 Variants
Source: Int J Mol Sci. 2025 Jan 16;26(2):745. doi: 10.3390/ijms26020745 (PMC11766214; doi:10.3390/ijms26020745)
Supplement: Supplementary file 1 [file ijms-26-00745-s001.zip]

Archive with 1 entries (1 files):
- ijms-3367205-supplementary.pdf
